# Supplementary material for: Is Cognitive Training Effective for Improving Executive Functions in Preschoolers? A Systematic Review and Meta-Analysis
Source: Front Psychol. 2020 Jan 10;10:2812. doi: 10.3389/fpsyg.2019.02812 (PMC6965160; doi:10.3389/fpsyg.2019.02812)
Supplement: Supplementary file 9 [file Data_Sheet_3.XLSX]

## Sheet: data
effectsizeID	studyID	comparison	cite	year	Grigia	GCattivo	GSn	GCn	GS_Meta	GSDSeta	GCMeta	GCDSeta	SvAt	GrAt	Abilita	Task	EffectDirection	GrMult	Contr	cohens_d	hedges_g	etasquar	t_eff	F_inter	diff_eff	SE_eff	SD_eff	MpreGC	DSpreGC	MpostGC	DSpostGC	MchGC	dGC	DSchGC	rGCpr_po	tGCpr_po	FGCpr_po	pGSGCpost	MpreGS	DSpreGS	MpostGS	DSpostGS	MchGS	dGS	DSchGS	rGSpr_po	tGSpr_po	pGS	TrComput
137	27	1	Rueda M. R., Checa P., Còmbita L. M.	2012	0	0	19	18	65.1	3.73	64.3	2.56	0		IC	ANT_com	1	0	0									9	10.8	6.4	10.9								5.9	4.84	4.6	5.8							1
138	27	2	Rueda M. R., Checa P., Còmbita L. M.	2012	0	0	19	18	65.1	3.73	64.3	2.56	0		IC	ANT_exe	1	0	0									84.5	161.5	72.1	183.6								66.5	168.6	53.5	154.1							1
109	20	2	Qiong Zhang, Cuiping Wang, Qianwen Zhao, Ling Yang, Martin Buschkuehl, Susanne M. Jaeggi	2016	0	0	20	22	73.5	2.1	73.5	2.1	0		IC	AXCPT	0	1	1									-0.14	0.28	-0.04	0.45		0.28		0.13				0.17	0.34	0.23	0.37		0.14		0.45			1
112	20	5	Qiong Zhang, Cuiping Wang, Qianwen Zhao, Ling Yang, Martin Buschkuehl, Susanne M. Jaeggi	2016	0	0	21	22	73.5	2.1	73.5	2.1	0		IC	AXCPT	0	1	2									-0.14	0.28	-0.04	0.45		0.28		0.13				-0.13	0.28	-0.16	0.5		-0.06		0.2			1
1	1	1	Foy J. G., Mann V. A.	2014	0	0	23	28	62.4	2.89	61.9	3.99	1	DemRis	VS_WM	BackCor	0	0	0			0.34						2.5	1.1	2.47	1.19								2.68	1.15	3.18	1.17							1
2	1	2	Foy J. G., Mann V. A.	2014	0	0	23	28	62.4	2.89	61.9	3.99	1	DemRis	V_WM	BackDig	0	0	0			0.34						0.68	1.22	1.29	1.22								1	1.31	2.05	1.17							1
39	4	8	Traverso L., Viterbori P., Usai M. C.	2015	0	0	43	32	68.7	3.5	68.6	3.6	0		V_WM	BackDig	0	0	0	0.43				4.13				2.03		1.98	0.64								1.98		2.22	0.42							0
42	5	1	Sivó Romero, Pilar	2016	1	0	49	48	58	6.49	59	6.48	0		V_WM	BackDig	0	0	0									1.15	1.09	1.56	1.2					-1.96			1.98	1.18	3.69	1.1		1.5			-8.31		0
48	7	2	Liu Q., Zhu X., Ziegler A., Shi J.	2015	0	1	16	20	59.03	3.23	58.19	2.51	0		V_WM	BackDig	0	0	0			0.024		0.285				2.6	0.7	2.6	0.48								3.2	1.52	3.27	1.35
55	9	2	Pozuelos J. P., Combita L. M., Abundis A., Paz‐Alonso P. M., Conejero Á., Guerra S., Rueda M. R.	2017	0	1	33	33	63.4	7.84	63.7	6.56	0		V_WM	BackDig	0	1	1									1.8	1.14	1.9	1.26		0.03						2.2	1.27	2.5	1.14		2.92					1
58	9	5	Pozuelos J. P., Combita L. M., Abundis A., Paz‐Alonso P. M., Conejero Á., Guerra S., Rueda M. R.	2017	0	1	31	33	63.5	7.15	63.7	6.56	0		V_WM	BackDig	0	1	2									1.8	1.14	1.9	1.26		0.03						2	1.39	2.1	1.3		0.16					1
84	15	6	Pellizzoni, S., Apuzzo G. M., De Vita C., Agostini T., Passolunghi M. C.	2019	0	0	55	51	65.8	2.1	64.4	3.2	0		V_WM	BackDig	0	0	0									1.7	1	1.6	1.2								1.7	1	1.6	1	-0.1						0
94	18	1	Capodieci A., Gola M. L., Cornoldi C., Re A. M.	2018	0	0	18	16	65.88	3.81	65.88	3.77	1	ADHD	V_WM	BackDig	0	0	0									2.5	2.28	3	2		0.35			0.82			1.33	1.7	4.22	1.68		1.7			7.64		0
108	20	1	Qiong Zhang, Cuiping Wang, Qianwen Zhao, Ling Yang, Martin Buschkuehl, Susanne M. Jaeggi	2016	0	0	20	22	73.5	2.1	73.5	2.1	0		V_WM	BackDig	0	1	1									3.5	1.47	3.86	1.16		0.22		0.24				4.15	1.35	4.2	1.74		0.03		0.26			1
111	20	4	Qiong Zhang, Cuiping Wang, Qianwen Zhao, Ling Yang, Martin Buschkuehl, Susanne M. Jaeggi	2016	0	0	21	22	73.5	2.1	73.5	2.1	0		V_WM	BackDig	0	1	2									3.5	1.47	3.86	1.16		0.22		0.24				3.38	1.6	4.05	1.77		0.41		0.54			1
16	3	5	Thorell L .B., Lindqvist S., Bergman Nutley S., Bohlin G., Klingberg T.	2009	0	1	17	14	54		58		0		FluidInt	BlockDes	0	3	1									25.08	7.05	29.33	6								20.69	7.3	24.75	6.8							1
21	3	10	Thorell L .B., Lindqvist S., Bergman Nutley S., Bohlin G., Klingberg T.	2009	0	0	17	16	54		60		0		FluidInt	BlockDes	0	3	2									23	4.93	24.93	5.12								20.69	7.3	24.75	6.8							1
26	3	15	Thorell L .B., Lindqvist S., Bergman Nutley S., Bohlin G., Klingberg T.	2009	0	1	18	14	54		58		0		FluidInt	BlockDes	0	3	3									25.08	7.05	29.33	6								18.5	5.02	22.38	5.82							1
31	3	20	Thorell L .B., Lindqvist S., Bergman Nutley S., Bohlin G., Klingberg T.	2009	0	0	18	16	54		60		0		FluidInt	BlockDes	0	3	4									23	4.93	24.93	5.12								18.5	5.02	22.38	5.82							1
12	3	1	Thorell L .B., Lindqvist S., Bergman Nutley S., Bohlin G., Klingberg T.	2009	0	1	17	14	54		58		0		VS_WM	BoardSp	0	3	1									3.11	0.96	3.78	0.87								2.85	1.13	4	1.19							1
17	3	6	Thorell L .B., Lindqvist S., Bergman Nutley S., Bohlin G., Klingberg T.	2009	0	0	17	16	54		60		0		VS_WM	BoardSp	0	3	2									3.21	0.85	3.64	1.17								2.85	1.13	4	1.19							1
22	3	11	Thorell L .B., Lindqvist S., Bergman Nutley S., Bohlin G., Klingberg T.	2009	0	1	18	14	54		58		0		VS_WM	BoardSp	0	3	3									3.11	0.96	3.78	0.87								2.61	0.71	2.71	0.58							1
27	3	16	Thorell L .B., Lindqvist S., Bergman Nutley S., Bohlin G., Klingberg T.	2009	0	0	18	16	54		60		0		VS_WM	BoardSp	0	3	4									3.21	0.85	3.64	1.17								2.61	0.71	2.71	0.58							1
130	25	1	Lopez M. R.	2018	1	1	66	50					0		BehRel	Brief	1	1	1									0.42	0.2	0.35	0.2								0.57	0.27	0.15	0.1							0
132	25	3	Lopez M. R.	2018	1	1	69	50					0		BehRel	Brief	1	1	2									0.42	0.2	0.35	0.2								0.55	0.35	0.12	0.1							0
51	8	2	Schmitt S. A., Korucu I., Napoli A. R., Bryant L. M., Purpura D. J.	2018	0	0	24	35	55.2	7.17	55.2	7.17	0		Flex	CardSort	0	0	0		0.51					0.11		12.49	7.29	16.26	6.29								15.26	6.11	18.9	3.79							0
87	16	3	Howard S. J., Powell T., Vasseleu E., Johnstone S., Melhuish E.	2017	0	0	22	18	52.79	7.91	52.79	7.91	0		Flex	CardSort	0	1	1									3.56	3.82	3.56	3.6								2.09	3.21	3.57	4.03							0
90	16	6	Howard S. J., Powell T., Vasseleu E., Johnstone S., Melhuish E.	2017	0	0	25	18	52.79	7.91	52.79	7.91	0		Flex	CardSort	0	1	2									3.56	3.82	3.56	3.6								2.76	3.76	6.04	3.69							0
115	21	2	Schmitt S. A., McClelland M. M., Tominey S. L., Acock A. C.	2015	0	0	126	150	51.08	6.58	52.21	6.51	1	DemRis	Flex	CardSort	0	0	0	0.17						0.61		8.56	4.87	10.31	6.04								8.47	4.53	10.97	5.98							0
116	21	3	Schmitt S. A., McClelland M. M., Tominey S. L., Acock A. C.	2015	0	0	126	150	51.08	6.58	52.21	6.51	1	DemRis	BehRel	CBRS	0	0	0									32.49	8.09	34.14	7.54								34.49	8.39	35.75	8.29							0
120	22	2	Brock L. L., Murrah W. M., Cottone E. A. , Mashburn A. J., Grissmer D.W.	2018	0	1	44	43	73.2	7.56	72.48	7.56	0		BehRel	CBRS	0	0	0									1.88	0.53	1.93	0.58	0.19		0.49					1.92	0.7	1.78	0.6	0.26		0.39				0
121	22	3	Brock L. L., Murrah W. M., Cottone E. A. , Mashburn A. J., Grissmer D.W.	2018	0	1	44	43	73.2	7.56	72.48	7.56	0		BehRel	CBRS	0	0	0									2.78	0.54	3	0.69	0.06		0.5					2.84	0.72	3.04	0.6	-0.12		0.44				0
34	4	3	Traverso L., Viterbori P., Usai M. C.	2015	0	0	43	32	68.7	3.5	68.6	3.6	0		IC	Circle	0	0	0	0.35				7.38				0.33		0.37	0.25								0.41		0.46	0.26							0
82	15	4	Pellizzoni, S., Apuzzo G. M., De Vita C., Agostini T., Passolunghi M. C.	2019	0	0	55	51	65.8	2.1	64.4	3.2	0		IC	Circle	0	0	0									0.4	0.2	0.4	0.2								0.4	0.2	0.5	0.2	0.1						0
156	30	3	Gade M., Zoelch C., Seitz-Stein K.	2017	0	1	15	16	67.19	4.7	67.19	4.7	0		VS_WM	ColorSp	0	0	0			0.02						2	0.53	2.2	0.86								2.19	0.54	2.19	0.4							1
159	31	3	Gade M., Zoelch C., Seitz-Stein K.	2017	0	1	10	10	72	3.6	72	3.6	0		VS_WM	ColorSp	0	0	0			0.09						2.4	0.52	2.3	0.67								2.4	0.52	2.5	0.53							1
162	32	3	Gade M., Zoelch C., Seitz-Stein K.	2017	0	1	10	10	61.3	3.6	61.3	3.6	0		VS_WM	ColorSp	0	0	0			0.03						2.4	0.52	2.5	0.53								2.3	0.48	2.1	0.32							1
93	17	3	Röthlisberger M., Neuenschwander R., Cimeli P., Michel E., Roebers C. M.	2012	0	0	33	38	60.2	3.7	60.7	3.6	0		VS_WM	CompleSp	0	0	0	0.89				3				3.7	2.46	4.2	3.08								2.6	2.29	4.9	3.44							0
165	33	3	Röthlisberger M., Neuenschwander R., Cimeli P., Michel E., Roebers C. M.	2012	0	0	30	34	73	4.2	72.8	3.5	0		VS_WM	CompleSp	0	0	0									5.7	3.49	6.5	3.49								5.2	3.28	7	2.73							0
151	29	8	Volckaert A. M. S., Noël M-P.	2015	0	1	24	23	60.32	4.76	60.32	4.76	0		ProbBeh	Conduct	1	0	0					0.533				48.22	7.81	47.17	6.74								47.71	5.58	47.79	6.67	0.08						0
127	24	3	Garcia Fernandez D. A., Chavez Valenzuela M. E., Cruz Chavez C., Guedea Delgado J. C., Velazquez Saucedo G., Zubiaur Gonzalez M.	2018	0	0	35	31	74.39	6.47	74.39	6.47	0		LearnRel	CUMAN	0	0	0									61.8	25.4	79.8	19.7	-17.9		22.5					68.6	24.3	90.7	8.8	-21		21.2				0
128	24	4	Garcia Fernandez D. A., Chavez Valenzuela M. E., Cruz Chavez C., Guedea Delgado J. C., Velazquez Saucedo G., Zubiaur Gonzalez M.	2018	0	0	35	31	74.39	6.47	74.39	6.47	0		LearnRel	CUMAN	0	0	0									65.3	24.6	75	26.2	-9.6		25					68.4	20.2	89	12.5	-21.4		19.6				0
79	15	1	Pellizzoni, S., Apuzzo G. M., De Vita C., Agostini T., Passolunghi M. C.	2019	0	0	55	51	65.8	2.1	64.4	3.2	0		IC	Delay	0	0	0	0.44								57.3	33.1	56.7	37.7								55.8	37.5	75.1	46.4	19.3						0
32	4	1	Traverso L., Viterbori P., Usai M. C.	2015	0	0	43	32	68.7	3.5	68.6	3.6	0		IC	Delay	0	0	0	0.7				8.61				1.27		0.83	0.62								1.08		1.25	0.57							0
4	1	4	Foy J. G., Mann V. A.	2014	0	0	23	28	62.4	2.89	61.9	3.99	1	DemRis	LearnRel	DIB_LK	0	0	0			0.07						20.54	14.5	29.44	10.98								16.22	14.88	42.86	13.29							1
5	1	5	Foy J. G., Mann V. A.	2014	0	0	23	28	62.4	2.89	61.9	3.99	1	DemRis	LearnRel	DIB_PA	0	0	0			0.23						3.79	6.95	40.29	17.14								5.13	6.93	35.74	13.58							1
139	27	3	Rueda M. R., Checa P., Còmbita L. M.	2012	0	0	19	18	65.1	3.73	64.3	2.56	0		IC	DoG	0	0	0									70.06	30.5	60.2	39.2								77.2	33.9	82.5	32.1							1
38	4	7	Traverso L., Viterbori P., Usai M. C.	2015	0	0	43	32	68.7	3.5	68.6	3.6	0		IC	Dots	0	0	0	0.53				6.04				13.03		12.44	3.82								12.77		14.59	3.14							0
144	28	3	Salvaguardia F., Re A. M., Caponi B., Cornoldi C.	2009	0	0	18	14	71		71		1	ADHD	VS_WM	DRST	0	0	0									5.75	1.96	6.33	1.61					0.904			6.06	2.01	7.89	1.23					4.26		0
167	34	2	Rojas-Barahona C. A., Förster C. E., Moreno-Ríos S., McClelland M. M.	2015	0	1	144	124					1	DemRis	LearnRel	ELS	0	0	0			0.141						16.27	6.97	20.06	8.32				0.753				12.76	6.66	21.19	7.81				0.745			1
125	24	1	Garcia Fernandez D. A., Chavez Valenzuela M. E., Cruz Chavez C., Guedea Delgado J. C., Velazquez Saucedo G., Zubiaur Gonzalez M.	2018	0	0	35	31	74.39	6.47	74.39	6.47	0		Flex	FD_NEP	0	0	0									10.6	2	9.9	2.3	-0.7		2.1					10.2	2.8	11.6	2.9	-1.3		3.4				0
36	4	5	Traverso L., Viterbori P., Usai M. C.	2015	0	0	43	32	68.7	3.5	68.6	3.6	0		IC	Flanker	0	0	0	0.28				0.42				9.56		11	3.93								7.49		12.09	3.77							0
91	17	1	Röthlisberger M., Neuenschwander R., Cimeli P., Michel E., Roebers C. M.	2012	0	0	33	38	60.2	3.7	60.7	3.6	0		IC	Flanker	0	0	0									79.5	19.1	88.7	13.56								80	16.65	90.3	9.19							0
92	17	2	Röthlisberger M., Neuenschwander R., Cimeli P., Michel E., Roebers C. M.	2012	0	0	33	38	60.2	3.7	60.7	3.6	0		Flex	Flanker	0	0	0	0.59				5.8				75.7	14.17	81.3	13.56								75	14.36	88	11.48							0
163	33	1	Röthlisberger M., Neuenschwander R., Cimeli P., Michel E., Roebers C. M.	2012	0	0	30	34	73	4.2	72.8	3.5	0		IC	Flanker	0	0	0	0.43				2.8				89.3	13.41	92.2	11.07								89.9	12.59	95.8	4.38							0
164	33	2	Röthlisberger M., Neuenschwander R., Cimeli P., Michel E., Roebers C. M.	2012	0	0	30	34	73	4.2	72.8	3.5	0		Flex	Flanker	0	0	0									88.2	11.66	84.8	12.82								85.6	13.14	86.4	11.5							0
141	27	5	Rueda M. R., Checa P., Còmbita L. M.	2012	0	0	19	18	65.1	3.73	64.3	2.56	0		BehRel	Gambling	0	0	0									5.11	18.5	5.4	22.8								6.9	20.2	12.7	18.2							1
81	15	3	Pellizzoni, S., Apuzzo G. M., De Vita C., Agostini T., Passolunghi M. C.	2019	0	0	55	51	65.8	2.1	64.4	3.2	0		IC	Gif_wrE	1	0	0	0.49								1	1.9	0.9	1							0.022	0.9	0.9	0.5	0.6	-0.4						0
80	15	2	Pellizzoni, S., Apuzzo G. M., De Vita C., Agostini T., Passolunghi M. C.	2019	0	0	55	51	65.8	2.1	64.4	3.2	0		IC	Gif_wrT	0	0	0	0.66								30.4	15.1	33.6	10.6								33	12.2	40.7	10.9	7.7						0
33	4	2	Traverso L., Viterbori P., Usai M. C.	2015	0	0	43	32	68.7	3.5	68.6	3.6	0		IC	Gift_wr	1	0	0	0.44				0.07				2.34		2.14	2.02								2.76		2.11	1.87							0
15	3	4	Thorell L .B., Lindqvist S., Bergman Nutley S., Bohlin G., Klingberg T.	2009	0	1	17	14	54		58		0		IC	GoNoGo	1	3	1									4.42	2.54	4	3.54								4.88	4.99	4.31	3.52							1
20	3	9	Thorell L .B., Lindqvist S., Bergman Nutley S., Bohlin G., Klingberg T.	2009	0	0	17	16	54		60		0		IC	GoNoGo	1	3	2									4.13	2.59	3.47	2.92								4.88	4.99	4.31	3.52							1
25	3	14	Thorell L .B., Lindqvist S., Bergman Nutley S., Bohlin G., Klingberg T.	2009	0	1	18	14	54		58		0		IC	GoNoGo	1	3	3									4.42	2.54	4	3.54								4.25	3.86	4.5	4.38							1
30	3	19	Thorell L .B., Lindqvist S., Bergman Nutley S., Bohlin G., Klingberg T.	2009	0	0	18	16	54		60		0		IC	GoNoGo	1	3	4									4.13	2.59	3.47	2.92								4.25	3.86	4.5	4.38							1
37	4	6	Traverso L., Viterbori P., Usai M. C.	2015	0	0	43	32	68.7	3.5	68.6	3.6	0		IC	GoNoGo	0	0	0	0.02				0.001				5.2		5.61	2.22								5.61		5.94	2.02							0
86	16	2	Howard S. J., Powell T., Vasseleu E., Johnstone S., Melhuish E.	2017	0	0	22	18	52.79	7.91	52.79	7.91	0		IC	GoNoGo	1	1	1									0.54	0.2	0.64	0.17								0.58	0.22	0.69	0.18							0
89	16	5	Howard S. J., Powell T., Vasseleu E., Johnstone S., Melhuish E.	2017	0	0	25	18	52.79	7.91	52.79	7.91	0		IC	GoNoGo	1	1	2									0.54	0.2	0.64	0.17								0.55	0.22	0.69	0.26							0
3	1	3	Foy J. G., Mann V. A.	2014	0	0	23	28	62.4	2.89	61.9	3.99	1	DemRis	IC	HTKS	0	0	0			0.19						28.81	20.29	29.04	17.68								37.17	16.72	42.9	11.97							1
52	8	3	Schmitt S. A., Korucu I., Napoli A. R., Bryant L. M., Purpura D. J.	2018	0	0	24	35	55.2	7.17	55.2	7.17	0		IC	HTKS	0	0	0		0.32					0.11		17.11	16.98	24.96	19.04								20.21	18.71	30.81	18.18							0
61	11	1	Tominey S. L., McClelland, M.M.	2011	0	0	28	37	54.1	3.2	54.9	3.9	0		IC	HTKS	0	0	0									10.2	12.4	20.7	13.5	10.4		12.5					12	12.1	24.4	12.6	11.7		13.8				0
67	13	1	Mulvey K. L., Taunton S., Pennell A., Brian A.	2018	0	0	50	57	61.67	9.71	61.67	9.71	1	DemRis	IC	HTKS	0	0	0					6.143				13.04	10.26	14.88	11.32								12.31	10.25	19.08	11.24							0
114	21	1	Schmitt S. A., McClelland M. M., Tominey S. L., Acock A. C.	2015	0	0	126	150	51.08	6.58	52.21	6.51	1	DemRis	IC	HTKS	0	0	0	0.32						1.68		5.85	9.95	8.75	13.62								5.47	9.49	12.53	15.33							0
66	12	3	Re A. M., Capodieci A., Cornoldi C.	2015	0	0	13	13	65.15	4.49	65.61	4.21	0		ProbBeh	Hyp	1	0	0									3.69	2.28	2.96	2.62								2.84	2.04	2.19	1.92							0
99	18	6	Capodieci A., Gola M. L., Cornoldi C., Re A. M.	2018	0	0	18	16	65.88	3.81	65.88	3.77	1	ADHD	ProbBeh	Hyp	1	0	0									10.06	5.19	7.79	5.18		0.44			2.46			9.77	3.57	7.37	3.65		0.66			2.85		0
102	18	9	Capodieci A., Gola M. L., Cornoldi C., Re A. M.	2018	0	0	18	16	65.88	3.81	65.88	3.77	1	ADHD	ProbBeh	Hyp	1	0	0									8.82	3.84	7.73	3.61		0.29			1.34			11.5	4.95	9.6	4.9		0.39			1.49		0
106	19	4	Joekar S., Amiri s., Joekar S., Birashk B., Aghebati A.	2017	0	0	15	15	68.84	3.31	68.76	3.4	1	ADHD	ProbBeh	Hyp	1	0	0					5.148				9.88	1.76	10.55	2.06								9.22	3.59	8.55	2.74							0
107	19	5	Joekar S., Amiri s., Joekar S., Birashk B., Aghebati A.	2017	0	0	15	15	68.84	3.31	68.76	3.4	1	ADHD	ProbBeh	Hyp	1	0	0					3.332				10.88	2.57	11.22	2.53								11.88	4.53	10.55	4.09							0
136	26	2	Re A. M., Capodieci A., Cornoldi C.	2015	0	0	13	13	63.42	4.98	63.03	4.4	1	ADHD	ProbBeh	Hyp	1	0	0									11.8	4.61	8	4.1								10.57	5.35	6.92	4.32							0
143	28	2	Salvaguardia F., Re A. M., Caponi B., Cornoldi C.	2009	0	0	18	14	71		71		1	ADHD	ProbBeh	Hyp	1	0	0									12.86	7.58	9.79	7.2					3.226			9.47	5.7	8.47	6.728					0.178		0
149	29	6	Volckaert A. M. S., Noël M-P.	2015	0	1	24	23	60.32	4.76	60.32	4.76	0		ProbBeh	Hyp	1	0	0	-0.87				2.695				43.09	6.65	44.35	9.47								50.42	9.89	48.22	9.44	-2.2						0
153	29	10	Volckaert A. M. S., Noël M-P.	2015	0	1	24	23	60.32	4.76	60.32	4.76	0		ProbBeh	Hyp	1	0	0					0.148				47.22	13.06	46.35	12.91								45.79	7.88	45.5	9.45	-0.29						0
145	29	1	Volckaert A. M. S., Noël M-P.	2015	0	1	24	23	60.32	4.76	60.32	4.76	0		IC	IC_Fac	0	0	0			0.075		3.649				61.92	8.32	64.91	8.46					-1.898			61.44	8.24	68.33	7.16	6.89				-5.273		0
150	29	7	Volckaert A. M. S., Noël M-P.	2015	0	1	24	23	60.32	4.76	60.32	4.76	0		ProbBeh	Impul	1	0	0	-0.63				1.313				43.77	7.14	44.45	9.83								49.42	10.55	46.87	8.38	-2.55						0
65	12	2	Re A. M., Capodieci A., Cornoldi C.	2015	0	0	13	13	65.15	4.49	65.61	4.21	0		ProbBeh	Inat	1	0	0									3.57	1.89	2.15	1.3								3.35	2.44	3.34	2.21							0
98	18	5	Capodieci A., Gola M. L., Cornoldi C., Re A. M.	2018	0	0	18	16	65.88	3.81	65.88	3.77	1	ADHD	ProbBeh	Inat	1	0	0									9.56	4.3	7	4.7		0.57			2.65			9.46	3.7	6.81	3.89		0.7			2.75		0
101	18	8	Capodieci A., Gola M. L., Cornoldi C., Re A. M.	2018	0	0	18	16	65.88	3.81	65.88	3.77	1	ADHD	ProbBeh	Inat	1	0	0									7.82	2.82	5.91	2.77		0.68			2.7			7.1	5.69	6.3	3.64		0.17			0.86		0
104	19	2	Joekar S., Amiri s., Joekar S., Birashk B., Aghebati A.	2017	0	0	15	15	68.84	3.31	68.76	3.4	1	ADHD	ProbBeh	Inat	1	0	0					1.57				11.77	2.9	10.88	1.96								9.33	2.23	8.66	1.8							0
105	19	3	Joekar S., Amiri s., Joekar S., Birashk B., Aghebati A.	2017	0	0	15	15	68.84	3.31	68.76	3.4	1	ADHD	ProbBeh	Inat	1	0	0					2.902				11.22	1.64	10.66	1.22								11.33	3.31	11.33	2.64							0
135	26	1	Re A. M., Capodieci A., Cornoldi C.	2015	0	0	13	13	63.42	4.98	63.03	4.4	1	ADHD	ProbBeh	Inat	1	0	0									11.04	4.83	7.8	3.63								11.23	3.41	8.5	2.55							0
142	28	1	Salvaguardia F., Re A. M., Caponi B., Cornoldi C.	2009	0	0	18	14	71		71		1	ADHD	ProbBeh	Inat	1	0	0									15.5	4.62	12.79	5.97					2.693			12.76	7.03	12.47	7.08					0.246		0
148	29	5	Volckaert A. M. S., Noël M-P.	2015	0	1	24	23	60.32	4.76	60.32	4.76	0		ProbBeh	Inat	1	0	0					0.478				43.62	9.87	45.16	15.04								45.42	9.28	44.96	7.59	-0.46						0
152	29	9	Volckaert A. M. S., Noël M-P.	2015	0	1	24	23	60.32	4.76	60.32	4.76	0		ProbBeh	Inat	1	0	0			0.082		3.995				46.83	6.17	46.96	7.05					-0.166			46.33	4.04	43.79	3.36	-2.54				2.375		0
126	24	2	Garcia Fernandez D. A., Chavez Valenzuela M. E., Cruz Chavez C., Guedea Delgado J. C., Velazquez Saucedo G., Zubiaur Gonzalez M.	2018	0	0	35	31	74.39	6.47	74.39	6.47	0		IC	INI_NEP	0	0	0									9.8	2.2	10.8	3.4	-1		3					10.4	3.1	12.1	3.7	-1.6		2.6				0
41	4	10	Traverso L., Viterbori P., Usai M. C.	2015	0	0	43	32	68.7	3.5	68.6	3.6	0		VS_WM	KeepTra	0	0	0	0.65				8.03				4		3.78	2.14								3.15		5.34	2.69							0
71	14	4	Nutley S. B., Soderqvist S., Bryde S., Thorell L. B., Humphreys K., Klingberg T.	2011	0	0	24	25	51.2	3.03	51.2	3.03	0		FluidInt	LeiterPS	0	1	1									26.4	5.2	30.3	9.2		0.57						26.2	7.9	29.3	6.5		0.47					1
62	11	2	Tominey S. L., McClelland, M.M.	2011	0	0	28	37	54.1	3.2	54.9	3.9	0		LearnRel	Liter	0	0	0									7.7	4.3	9.8	5.6	2.1		2.5					8.6	5.1	12.7	7.3	4.1		4.3				0
118	21	5	Schmitt S. A., McClelland M. M., Tominey S. L., Acock A. C.	2015	0	0	126	150	51.08	6.58	52.21	6.51	1	DemRis	LearnRel	LiterLWI	0	0	0									310.9	23.18	322.99	24.06								310.21	23.52	325.51	23.71							0
131	25	2	Lopez M. R.	2018	1	1	66	50					0		IC	Luria	0	1	1									12.96	2.44	12.17	2.6								11.08	2.92	14.82	1.27							0
133	25	4	Lopez M. R.	2018	1	1	69	50					0		IC	Luria	0	1	2									12.96	2.44	12.17	2.6								11.56	3	15.41	1.02							0
35	4	4	Traverso L., Viterbori P., Usai M. C.	2015	0	0	43	32	68.7	3.5	68.6	3.6	0		IC	Match	1	0	0	0.45				5.1				13.06		13.02	6.93								12.98		10.28	4.61							0
123	23	2	Gade M., Zoelch C., Seitz-Stein K.	2017	0	1	10	10	62.39	6	62.39	6	0		VS_WM	MatrWM	0	0	0			0.05						3.4	1	3.9	1.2								3.2	0.67	3.9	0.74							1
155	30	2	Gade M., Zoelch C., Seitz-Stein K.	2017	0	1	15	16	67.19	4.7	67.19	4.7	0		VS_WM	MatrWM	0	0	0			0.001						3.1	0.8	3.4	0.83								3	0.63	3.38	0.72							1
158	31	2	Gade M., Zoelch C., Seitz-Stein K.	2017	0	1	10	10	72	3.6	72	3.6	0		VS_WM	MatrWM	0	0	0			0.11						3.1	0.57	3.3	0.95								3.2	0.63	3.2	0.63							1
161	32	2	Gade M., Zoelch C., Seitz-Stein K.	2017	0	1	10	10	61.3	3.6	61.3	3.6	0		VS_WM	MatrWM	0	0	0			0.01						3.7	0.95	4.1	1.2								3.4	0.52	3.1	0.74							1
96	18	3	Capodieci A., Gola M. L., Cornoldi C., Re A. M.	2018	0	0	18	16	65.88	3.81	65.88	3.77	1	ADHD	IC	MF14	1	0	0									25	7.62	20.44	6.39		0.65			1.68			24.27	7.18	16.2	5.12		1.29			4.72		0
85	16	1	Howard S. J., Powell T., Vasseleu E., Johnstone S., Melhuish E.	2017	0	0	22	18	52.79	7.91	52.79	7.91	0		VS_WM	MrAnt	0	1	1									1.55	0.8	1.83	0.51								1.44	0.82	1.89	0.65							0
88	16	4	Howard S. J., Powell T., Vasseleu E., Johnstone S., Melhuish E.	2017	0	0	25	18	52.79	7.91	52.79	7.91	0		VS_WM	MrAnt	0	1	2									1.55	0.8	1.83	0.51								2	0.75	2.25	0.55							0
40	4	9	Traverso L., Viterbori P., Usai M. C.	2015	0	0	43	32	68.7	3.5	68.6	3.6	0		VS_WM	MrCucu	0	0	0	0.27				1.54				1.71		1.83	0.62								1.64		2.01	0.66							0
119	22	1	Brock L. L., Murrah W. M., Cottone E. A. , Mashburn A. J., Grissmer D.W.	2018	0	1	44	43	73.2	7.56	72.48	7.56	0		EF	NepsyFac	0	0	0									87.4	14.94	96.22	15.67	0.24		3.41					81.14	13.44	100.29	16.84	2.45		3.2				0
8	2	3	Passolunghi M. C., Costa H. M.	2016	0	0	15	18	65.8	2.1	64.4	3.2	0		LearnRel	Num	0	2	1	0.8								19.89	7.21	21.56	6.13							0.005	23.53	6.75	28	6.91							0
11	2	6	Passolunghi M. C., Costa H. M.	2016	0	1	15	15	65.8	2.1	64.67	2.9	0		LearnRel	Num	0	2	2	0.95								20.07	8.07	28.33	5.39							0.06	23.53	6.75	28	6.91							0
63	11	3	Tominey S. L., McClelland, M.M.	2011	0	0	28	37	54.1	3.2	54.9	3.9	0		LearnRel	Num	0	0	0									12.2	4.2	14.9	3.7	2.76		2.5					13.4	4.9	16.2	4.6	2.79		1.7				0
117	21	4	Schmitt S. A., McClelland M. M., Tominey S. L., Acock A. C.	2015	0	0	126	150	51.08	6.58	52.21	6.51	1	DemRis	LearnRel	NumProb	0	0	0									379.23	31.01	395.46	23.94								381.25	30.24	397.45	28.03							0
124	23	3	Gade M., Zoelch C., Seitz-Stein K.	2017	0	1	10	10	62.39	6	62.39	6	0		VS_WM	ObjSp	0	0	0			0.02						2.4	0.53	2.2	1.1								2.4	0.53	2.4	0.69							1
69	14	2	Nutley S. B., Soderqvist S., Bryde S., Thorell L. B., Humphreys K., Klingberg T.	2011	0	0	24	25	51.2	3.03	51.2	3.03	0		VS_WM	OddOne	0	1	1									7.3	2	7.7	2.7		0.17						6.9	3.2	9.7	4.3		1.12					1
73	14	6	Nutley S. B., Soderqvist S., Bryde S., Thorell L. B., Humphreys K., Klingberg T.	2011	0	0	24	25	51.2	3.03	51.2	3.03	0		VS_WM	OddOne	0	1	2									7.3	2	7.7	2.7		0.17						7.7	2.6	9.4	3.8		0.67					1
77	14	10	Nutley S. B., Soderqvist S., Bryde S., Thorell L. B., Humphreys K., Klingberg T.	2011	0	0	27	25	51.2	3.03	51.2	3.03	0		VS_WM	OddOne	0	1	3									7.3	2	7.7	2.7		0.17						7.8	2.3	9.9	3.7		0.84					1
53	8	4	Schmitt S. A., Korucu I., Napoli A. R., Bryant L. M., Purpura D. J.	2018	0	0	24	35	55.2	7.17	55.2	7.17	0		LearnRel	PENS	0	0	0		0.37					0.7		11.47	6.89	14.6	6.32								13.04	6.03	17	5.09							0
68	14	1	Nutley S. B., Soderqvist S., Bryde S., Thorell L. B., Humphreys K., Klingberg T.	2011	0	0	24	25	51.2	3.03	51.2	3.03	0		FluidInt	RavBlock	0	1	1									-0.3	2.4	-0.6	2.3		-0.13						0.2	2.4	-0.5	2.2		-0.3					1
72	14	5	Nutley S. B., Soderqvist S., Bryde S., Thorell L. B., Humphreys K., Klingberg T.	2011	0	0	24	25	51.2	3.03	51.2	3.03	0		FluidInt	RavBlock	0	1	2									-0.3	2.4	-0.6	2.3		-0.13						0.4	2.8	0.9	2.7		0.18					1
76	14	9	Nutley S. B., Soderqvist S., Bryde S., Thorell L. B., Humphreys K., Klingberg T.	2011	0	0	27	25	51.2	3.03	51.2	3.03	0		FluidInt	RavBlock	0	1	3									-0.3	2.4	-0.6	2.3		-0.13						-0.3	2.1	0.2	2.4		0.34					1
45	6	1	Peng J., Mo L., Huang P., Zhou Y.	2017	0	1	23	25					0		FluidInt	Raven	0	2	1	1.15		0.36		25.914				23.04	6.85	21.32	6.15								21.61	5.1	26.96	3.14							1
46	6	2	Peng J., Mo L., Huang P., Zhou Y.	2017	0	0	23	26					0		FluidInt	Raven	0	2	2	1.47		0.154		8.544				20.46	5.46	21.81	3.81								21.61	5.1	26.96	3.14							1
49	7	3	Liu Q., Zhu X., Ziegler A., Shi J.	2015	0	1	16	20	59.03	3.23	58.19	2.51	0		FluidInt	Raven	0	0	0			0.138		3.505				19.7	4.24	19.95	5								20.73	4.41	23.77	5
56	9	3	Pozuelos J. P., Combita L. M., Abundis A., Paz‐Alonso P. M., Conejero Á., Guerra S., Rueda M. R.	2017	0	1	33	33	63.4	7.84	63.7	6.56	0		FluidInt	Raven	0	1	1									106.6	12.28	105.7	12.19		-0.09						104.8	14.8	112.3	11.12		0.76					1
59	9	6	Pozuelos J. P., Combita L. M., Abundis A., Paz‐Alonso P. M., Conejero Á., Guerra S., Rueda M. R.	2017	0	1	31	33	63.5	7.15	63.7	6.56	0		FluidInt	Raven	0	1	2									106.6	12.28	105.7	12.19		-0.09						104.1	13.42	109.3	9.69		0.29					1
110	20	3	Qiong Zhang, Cuiping Wang, Qianwen Zhao, Ling Yang, Martin Buschkuehl, Susanne M. Jaeggi	2016	0	0	20	22	73.5	2.1	73.5	2.1	0		FluidInt	Raven	0	1	1									9.82	4.01	11.05	4.43		0.24		0.24				10.4	3.86	12.4	3.76		0.47		0.37			1
113	20	6	Qiong Zhang, Cuiping Wang, Qianwen Zhao, Ling Yang, Martin Buschkuehl, Susanne M. Jaeggi	2016	0	0	21	22	73.5	2.1	73.5	2.1	0		FluidInt	Raven	0	1	2									9.82	4.01	11.05	4.43		0.24		0.24				10.57	3.97	11.57	4.57		0.25		0.56			1
140	27	4	Rueda M. R., Checa P., Còmbita L. M.	2012	0	0	19	18	65.1	3.73	64.3	2.56	0		FluidInt	Raven	0	0	0									107	10.6	112	12.47								104	9.6	110	10.45							1
95	18	2	Capodieci A., Gola M. L., Cornoldi C., Re A. M.	2018	0	0	18	16	65.88	3.81	65.88	3.77	1	ADHD	VS_WM	SelWM	0	0	0									7.63	4.7	10	3.48		0.57			2.46			7.67	2.57	12.78	3.32		1.7			5.23		0
43	5	2	Sivó Romero, Pilar	2016	1	0	49	48	58	6.49	59	6.48	0		IC	Shape2	0	0	0									20.61	2.25	40.73	7.18			3.78		-20.45			20.11	2.17	39.73	8.98		3			-17.65		0
44	5	3	Sivó Romero, Pilar	2016	1	0	49	48	58	6.49	59	6.48	0		Flex	Shape3	0	0	0									-2.17	8.9	0.71	10.35			0.3		-3.84			-0.7	8.12	3.46	7.78		0.52			-4.7		0
54	9	1	Pozuelos J. P., Combita L. M., Abundis A., Paz‐Alonso P. M., Conejero Á., Guerra S., Rueda M. R.	2017	0	1	33	33	63.4	7.84	63.7	6.56	0		IC	Simon	1	1	1									30.6	21.35	24.7	20.34		0.28						28	18.6	18.6	19.3		0.51					1
57	9	4	Pozuelos J. P., Combita L. M., Abundis A., Paz‐Alonso P. M., Conejero Á., Guerra S., Rueda M. R.	2017	0	1	31	33	63.5	7.15	63.7	6.56	0		IC	Simon	1	1	2									30.6	21.35	24.7	20.34		0.28						32.6	20.27	20	15.07		0.62					1
47	7	1	Liu Q., Zhu X., Ziegler A., Shi J.	2015	0	1	16	20	59.03	3.23	58.19	2.51	0		IC	StroopA	0	0	0			0.051		0.418				27.3	2.04	27	1.78								28.06	1.51	28	1.34							1
50	8	1	Schmitt S. A., Korucu I., Napoli A. R., Bryant L. M., Purpura D. J.	2018	0	0	24	35	55.2	7.17	55.2	7.17	0		IC	StroopA	0	0	0		-0.15					0.12		22.1	5.94	26.92	10.3								19.04	9.55	26.1	7.4							0
83	15	5	Pellizzoni, S., Apuzzo G. M., De Vita C., Agostini T., Passolunghi M. C.	2019	0	0	55	51	65.8	2.1	64.4	3.2	0		IC	StroopA	0	0	0	0.76								11.5	2.6	11.8	2.6							0.0001	12.1	2.7	13.6	2.1	1.5						0
14	3	3	Thorell L .B., Lindqvist S., Bergman Nutley S., Bohlin G., Klingberg T.	2009	0	1	17	14	54		58		0		IC	StroopE	1	3	1									16.82	12.54	14.27	9.55								15.88	8	10.75	6.95							1
19	3	8	Thorell L .B., Lindqvist S., Bergman Nutley S., Bohlin G., Klingberg T.	2009	0	0	17	16	54		60		0		IC	StroopE	1	3	2									15.53	8.4	13.27	7.76								15.88	8	10.75	6.95							1
24	3	13	Thorell L .B., Lindqvist S., Bergman Nutley S., Bohlin G., Klingberg T.	2009	0	1	18	14	54		58		0		IC	StroopE	1	3	3									16.82	12.54	14.27	9.55								17.94	12.7	12.69	9.63							1
29	3	18	Thorell L .B., Lindqvist S., Bergman Nutley S., Bohlin G., Klingberg T.	2009	0	0	18	16	54		60		0		IC	StroopE	1	3	4									15.53	8.4	13.27	7.76								17.94	12.7	12.69	9.63							1
60	10	1	Ríos S. G., Bolivar H., García K., Montoya C.	2014	0	0	8	8	63.71	5.75	63.71	5.75	0		Plan	TdM	0	0	0									2.56	1.13			3		3.65					3.14	2.12	6.14	3.18	3.11		1.69				1
129	24	5	Garcia Fernandez D. A., Chavez Valenzuela M. E., Cruz Chavez C., Guedea Delgado J. C., Velazquez Saucedo G., Zubiaur Gonzalez M.	2018	0	0	35	31	74.39	6.47	74.39	6.47	0		LearnRel	TEMA_3	0	0	0									97.1	13.9	95.7	15.4	1.3		14.2					106.2	16.6	108.1	15.3	-1.91		13.8				0
103	19	1	Joekar S., Amiri s., Joekar S., Birashk B., Aghebati A.	2017	0	0	15	15	68.84	3.31	68.76	3.4	1	ADHD	IC	Toulouse	1	0	0					1.015				4.74	1.89	3.58	1.43								3.65	1.46	0.66	2.66							0
147	29	4	Volckaert A. M. S., Noël M-P.	2015	0	1	24	23	60.32	4.76	60.32	4.76	0		Flex	Traffic light, Monster Stroop, HTKS	0	0	0					1.287				54.24	8.78	52.38	8.59								55.87	6.66	56.87	7.42	1						0
9	2	4	Passolunghi M. C., Costa H. M.	2016	0	1	15	15	65.8	2.1	64.67	2.9	0		V_WM	Vdual	0	2	2	0.96								3.4	1.96	3.87	2.03							0.009	3.6	1.63	5.73	1.67							0
7	2	2	Passolunghi M. C., Costa H. M.	2016	0	0	15	18	65.8	2.1	64.4	3.2	0		VS_WM	VSDual	0	2	1	1.16								3.72	2.05	3.44	2.12								4.93	2.05	6.73	1.16							0
10	2	5	Passolunghi M. C., Costa H. M.	2016	0	1	15	15	65.8	2.1	64.67	2.9	0		VS_WM	VSDual	0	2	2	0.9								3.93	2.63	4.6	2.67							0.03	4.93	2.05	6.73	1.16							0
64	12	1	Re A. M., Capodieci A., Cornoldi C.	2015	0	0	13	13	65.15	4.49	65.61	4.21	0		IC	W_NW	0	0	0									11	4.06	13.23	3.59								12.08	3.9	15.39	2.96							0
97	18	4	Capodieci A., Gola M. L., Cornoldi C., Re A. M.	2018	0	0	18	16	65.88	3.81	65.88	3.77	1	ADHD	IC	W_NW	0	0	0									11.38	4.08	13.13	4		2.3			2.3			7.27	3.86	11.93	3.61		1.25			5.96		0
134	26	1	Re A. M., Capodieci A., Cornoldi C.	2015	0	0	13	13	63.42	4.98	63.03	4.4	1	ADHD	IC	W_NW	0	0	0			0.27		8.92				7.92	5.42	8.77	5.08								6.54	4.54	11.54	3.82							0
166	34	1	Rojas-Barahona C. A., Förster C. E., Moreno-Ríos S., McClelland M. M.	2015	0	1	144	124					1	DemRis	ALL_WM	WM	0	0	0			0.172						35.62	14.97	39.51	16.45				0.637				41.71	17.19	54.55	15.76				0.479			1
146	29	3	Volckaert A. M. S., Noël M-P.	2015	0	1	24	23	60.32	4.76	60.32	4.76	0		VS_WM	WM_Fac	0	0	0			0.185		10.226				6.66	1.03	6.87	1.09					-1.276			6.15	1.01	7.12	0.97	0.97				-5.551		0
100	18	7	Capodieci A., Gola M. L., Cornoldi C., Re A. M.	2018	0	0	18	16	65.88	3.81	65.88	3.77	1	ADHD	ProbBeh	WM_IPD	1	0	0									4.13	3.52	2.13	2.03		0.7			3.7			4.49	3.53	1.66	1.68		1			4.43		0
6	2	1	Passolunghi M. C., Costa H. M.	2016	0	0	15	18	65.8	2.1	64.4	3.2	0		V_WM	Wmgrid	0	2	1	0.97								3.17	1.85	3.56	1.65							0.002	3.6	1.63	5.73	1.67							0
75	14	8	Nutley S. B., Soderqvist S., Bryde S., Thorell L. B., Humphreys K., Klingberg T.	2011	0	0	24	25	51.2	3.03	51.2	3.03	0		VS_WM	Wmgrid	0	1	2									20	12.4	21.8	7.5		0.13						20.3	10.1	25.5	11.6		0.39					1
13	3	2	Thorell L .B., Lindqvist S., Bergman Nutley S., Bohlin G., Klingberg T.	2009	0	1	17	14	54		58		0		V_WM	WordSp	0	3	1									3.81	0.75	4.06	0.42								3.25	0.58	4.25	0.72							1
18	3	7	Thorell L .B., Lindqvist S., Bergman Nutley S., Bohlin G., Klingberg T.	2009	0	0	17	16	54		60		0		V_WM	WordSp	0	3	2									3.79	0.78	4.04	0.66								3.25	0.58	4.25	0.72							1
23	3	12	Thorell L .B., Lindqvist S., Bergman Nutley S., Bohlin G., Klingberg T.	2009	0	1	18	14	54		58		0		V_WM	WordSp	0	3	3									3.81	0.75	4.06	0.42								3.29	1.05	3.71	0.81							1
28	3	17	Thorell L .B., Lindqvist S., Bergman Nutley S., Bohlin G., Klingberg T.	2009	0	0	18	16	54		60		0		V_WM	WordSp	0	3	4									3.79	0.78	4.04	0.66								3.29	1.05	3.71	0.81							1
70	14	3	Nutley S. B., Soderqvist S., Bryde S., Thorell L. B., Humphreys K., Klingberg T.	2011	0	0	24	25	51.2	3.03	51.2	3.03	0		V_WM	WordSp	0	1	1									12.6	5.3	14.1	5.3		0.26						14.2	6.5	17	6		0.49					1
74	14	7	Nutley S. B., Soderqvist S., Bryde S., Thorell L. B., Humphreys K., Klingberg T.	2011	0	0	24	25	51.2	3.03	51.2	3.03	0		V_WM	WordSp	0	1	2									12.6	5.3	14.1	5.3		0.26						14.2	6.3	15.3	4.8		0.2					1
78	14	11	Nutley S. B., Soderqvist S., Bryde S., Thorell L. B., Humphreys K., Klingberg T.	2011	0	0	27	25	51.2	3.03	51.2	3.03	0		V_WM	WordSp	0	1	3									12.6	5.3	14.1	5.3		0.26						13.2	5.1	14.6	5.2		0.24					1
122	23	1	Gade M., Zoelch C., Seitz-Stein K.	2017	0	1	10	10	62.39	6	62.39	6	0		V_WM	WordSp	0	0	0			0.33						2.8	0.42	3.1	0.74								3.1	1.1	3.6	0.7							1
154	30	1	Gade M., Zoelch C., Seitz-Stein K.	2017	0	1	15	16	67.19	4.7	67.19	4.7	0		V_WM	WordSp	0	0	0			0.1						3.5	0.52	3.4	0.63								3.6	0.63	3.88	0.62							1
157	31	1	Gade M., Zoelch C., Seitz-Stein K.	2017	0	1	10	10	72	3.6	72	3.6	0		V_WM	WordSp	0	0	0			0.07						3.8	0.42	3.8	0.42								3.9	0.32	4	0.47							1
160	32	1	Gade M., Zoelch C., Seitz-Stein K.	2017	0	1	10	10	61.3	3.6	61.3	3.6	0		V_WM	WordSp	0	0	0			0.02						3.5	0.53	4	0.47								3.6	0.7	3.8	0.42							1
[truncated: 7 more columns]
